# Supplementary material for: Theranostic in GLP-1R molecular imaging: challenges and emerging opportunities
Source: Front Mol Biosci. 2023 Sep 15;10:1210347. doi: 10.3389/fmolb.2023.1210347 (PMC10540701; doi:10.3389/fmolb.2023.1210347)
Supplement: Supplementary file 1 [file Table1.XLS]

## Sheet: Table1
Table 1 Summary of preclinical studies of GLP-1R molecular imaging in insulinoma
Nuclide	Year/Autour/Reference	Chelating agent	compound	Animal model	Dose	Tumor uptake (%ID/g)	Renal uptake (%ID/g)	Pancreas uptake (%ID/g)	Block test tumor uptake (% ID/g)	SUV and diamete of tumor
111IN
	2006 Wild (12)	DTPA	[Lys40(AhxDTPA-111In)NH2]exendin-4	Rip1Tag2 mice	37Mbq	287.37±62.37	208.77±34.68	21.13±7.35	7.28±3.50	287.37±62.37 1-3.2mm
	2007 Wicki (13)	DTPA	[Lys40(AhxDTPA-111In)NH2]exendin-4	Rip1Tag2 mice	37Mbq	307±38	190±11	10.1±2.2	NA	307±38
	2010 Wild (14)	DOTA	[Lys40(AhxDOTA-111In)NH2]exendin-4	Rip1Tag2 mice	37Mbq	213±75	243±17	17.8±3.9	9.35±4.18	213±75
	2010 Broom (29)	DTPA	[Lys40(AhxDTPA-111In)NH2]exendin-4	INS-1 xenograft models BALB/c mice	3.7 MBq	36.3±8.0	140.5±17.7	18.9±2.3	1.0±0.4	25.4±7.2 2-5mm
99mTc
	2010 Wild (14)	HYNIC	[Lys40(Ahx-HYNIC-99mTc/EDDA)NH2]-Exendin-4	Rip1Tag2 mice	37Mbq	93.1±19.9	60±12	7.4±2.2	5.45±0.43	93.1±19.9 1-3.2 mm
64CU
	2011 Wu (15)	DO3A	64Cu-DO3A-VSCys40-Exendin-4	INS-1 xenograft models NOD/SCID mice	3.7 - 7.4 MBq	14.2±2.6	79.7±6.83	8.2±1.7	2.7±2.0	14.2±2.6
	2014 Wu (16)	BaMalSar	64Cu-BaMalSar-exendin-4	INS-1 xenograft models NOD/SCID mice	74 MBq	11.41±2.91	124.68±27.38	NA	1.41±0.08	11.41±2.91
	2014 Wu (16)	Mal2Sar	64Cu-Mal2Sar-(exendin-4)2	INS-1 xenograft models NOD/SCID mice	74 MBq	23.29±5.35	82.19±7.32	NA	1.49±0.11	23.29±5.35
18F
	2012 Kiesewetter (17)	FBEM	[18F]FBEM[Cys40]-exendin-4	INS-1 and MDA-MB-435 xenograft models	3.7MBq	7.20±1.26	11.23±2.26	3.74±0.84	0.79±0.08	25.25±3.39
	2012 Kiesewetter (19)	NOTA	18F]AlF-NOTA-MAL-cys40-exendin-4	INS-1 xenograft models	3.7MBq	17.9±1.4	74.68±6.20	2.28±0.35	0.18±0.02	14.6±1.3
	2012 Keliher (21)	TCO	18F-E4Tz12 7	NIT-1, WTRT2, 916-1 xenograft models(C57BL/6 )	3.7 MBq	2.5%(916-1) 2.0% (WTRT2) 0.7% (nit1)	17.8±0.6%	1.2±0.2	916-1: 82% reduction WTRT-2: 54% reduction it -1: 62% reduction	2.5%(916-1) 2.0% (WTRT2) 0.7% (nit1)
	2013 Yue (18)	FPenM	[18F]FPenM-[cys40]-exendin-4	INS-1 xenograft models BALB/c mice	3.7 MBq	20.32±4.36	11.30±2.41	7.32±0.63	2.65±0.63	20.32±4.36
	2013 Wu (22)	TTCO	18F-TTCO-Cys40-exendin-4	INS-1 xenograft models NOD/SCID mice	3.7 MBq	16.03±1.1	22.4±5.3	NA	1.84±0.77	16.03±1.1
	2015 Xu (20)	NOTA	[18F]AlFNOTA-MAL-Cys39-exendin-4	INS-1 xenograft models BALB/c mice	3.7 MBq	7.11±0.65	85.32±5.89	1.84±0.17	0.37±0.01	7.74±0.87
	2020 Li (23)	PEG4-TTCO	[18F] PTTCO-Cys40-Exendin-4	INS-1 xenograft models NOD/SCID mice	1.85 MBq	9.32±0.75	17.67±1.47	3.63±0.11	3.97±0.88	9.32±0.75
	2021 Murakami (24)	PEG	[18F] FB(ePEG12)12-exendin-4	INS-1 xenograft models BALB/c slc-nu/nu mice （Right thigh were implanted）	10Mbq	37.3±4.5	Tumor kidney ratio 3.30±0.36	Tumor pancreas ratio 2.39±0.39	NA	28.6±4.4 11.0±2.1mm
	2021 Murakami (24)	PEG	[18F] FB(ePEG12)12-exendin-4	INS-1 xenograft models BALB/c slc-nu/nu mice （pancreas were implanted）	10Mbq	37.7±4.4	Tumor kidney ratio 3.44±1.00	Tumor pancreas ratio 2.71±0.27	NA	37.1±0.4 7.6±1.2mm
68Ga
	2010 Wild (14)	DOTA	[Lys40(Ahx-DOTA-68Ga)NH2]-exendin-4	Rip1Tag2 mice	130Kbq	205±59	202±34	13.5±1.0	4.82	205±59 2.3mm
	2014 Selvaraju (26)	DO3A	[68Ga]Ga-DO3A-VS-Cys40-Exendin-4	INS-1 xenograft models BALB/c mice	2.5 μg/kg	30.06±11.21	96.2±6.8	12.5±5.8	7.6±3.2	44.8±14.5
	2015 Bauman (30)	DFO	[Lys40-(AHX-DFO-68Ga)NH2]exendin-4	rin-m5f xenograft models Foxn1NU nude mice	100KBq	32.5±8.3	152.8±25.4	11.3±5.6	3.9±0.9 (88%)	32.5±8.3
	2019 Zhang (27)	NOTA	[68Ga]Ga-NOTA-MAL-Cys39-exendin-4	INS-1 xenograft models BALB/c mice	3.7 MBq	12.87 ± 0.89	56.86 ± 5.58	1.99 ± 0.22	1.05 ± 0.41	12.20±0.89
	2019 Kaeppeli (28)	NODAGA	[68Ga]Ga-Ex4NOD	CHL xenograft models CD1 nu/nu mice	100KBq	46.18 ± 13.72	105.27 ± 29.56	10.05 ± 1.25	4.13 ± 1.22	46.18 ± 13.72
	2019 Kaeppeli (28)	DFO	[68Ga]Ga-Ex4DFO	CHL xenograft models CD1 nu/nu mice	100KBq	15.1 ± 2.67	524.73 ± 97.35	26.17 ± 5.48	5.89 ± 1.43	15.1 ± 2.67
	2010 Broom (29)	DOTA	[Lys40(Ahx-DOTA-68Ga)NH2]-exendin-3	INS-1 xenograft models BALB/c mice	3.7 MBq	36.3±8.0	140.5±17.7	18.9±2.3	1.0±0.4	25.4±7.2 2-5mm
89Zr
	2015 Bauman (30)	DFO	[Lys40-(AHXDFO-89Zr)NH2]exendin-4	rin-m5f xenograft models Foxn1NU nude mice	100KBq	13.5±0.8	216.9±56.2	7.2±2.3	2.6±0.2 (81%)	13.5±0.8

## Sheet: Table2
Table 2 Summary of clinical studies of GLP-1R molecular imaging in insulinoma
Nuclide	Year/Autour/Reference	Chelating agent	Compound	Dose	EHH	Pathological examination	Benign insulinoma	Malignant insulinoma	MEN-1	CHI	Positive of GLP-1R imaging (sensibility)	Positive of CT/MRI/EUS/SSTR imaging (sensibility)	Benign Insulinoma by GLP-1R imaging (sensibility)
111IN
	2008 Wild (31)	DTPA	[Lys40(AhxDTPA-111In)NH2]exendin-4	90MBq	2	2	2/2	0	0	0	2/2（100%）	0/2 (-)	2/2（100%）
	2009 Christ (32)	DOTA	[Lys40(AhxDOTA-111In)NH2]exendin-4	82-97MBq	6	6	6/6	0	0	0	6/6（100%）	4/6 (66.7%)	6/6（100%）
	2011 Wild (33)	DTPA	[Lys40(AhxDTPA-111In)NH2]exendin-4	108-136 MBq	11	11	0/11	11/11	0	0	4/8（50%）	8/11（72.7%）	None
	2013 Christ 37)	DTPA	[Lys40(AhxDTPA-111In)NH2]exendin-4	80-128MBq	30	25	20/25	2/25	2/25	3/5	23/25（92%）	11/25（44%）	19/20（95%）
	2015 Antwi (36)	DOTA	[Lys40(AhxDOTA-111In)NH2]exendin-4	66-90 MBq	5	4	4/4	0	0	0	2/5（40%）	1/5（20%）	2/4（50%）
99mTc
	2013 Sowa-Staszczak (34)	HYNIC	[Lys40(Ahx-HYNIC-99mTc/EDDA)NH2]-Exendin-4	740MBq	11	11	8/11	2/11	0	1/11	9/11（81.8%）	4/8 (50%)	8/8（100%）
	2016 Sowa-Staszczak (38)	HYNIC	[Lys40(Ahx-HYNIC-99mTc/EDDA)NH2]-Exendin-4	740MBq	40	19	18/19	1/19	0	0	28/40（70%）	6/18 (33.3%)	18/18（100%）
	2020 Senica (35)	HYNIC	[Lys40(Ahx-HYNIC-99mTc/EDDA)NH2]-Exendin-4	740MBq	8	8	8/8	0	0	0	8/8（100%）	4/8 (50%)	8/8（100%）
68Ga-DOTA
	2015 Antwi (36)	DOTA	68Ga-DOTA-Exendin-4	76-97 MBq	5	4	4/4	0	0	0	5/5（100%）	1/5（20%）	4/4（100%）
	2019 Sood (40)	DOTA	68Ga-DOTA-Exendin-4	111 MBq	1	1	1/1	0	0	0	1/1（100%）	0/1 (-)	1/1（100%）
	2020 Michalski (42)	DOTA	68Ga-DOTA-Exendin-4	84±21 MBq	10	7	7/7	0	0	2	8/10（80%）	2/7（28.6%）	7/7（100%）
	2021 Das (41)	DOTA	68Ga-DOTA-Exendin-4	111 MBq	1	1	1/1	0	0	0	1/1（100%）	0/1 (-)	1/1（100%）
	2021 Zhang (43)	DOTA	68Ga-DOTA-Exendin-4	111 MBq	1	1	1/1	0	0	0	1/1（100%）	0/1 (-)	1/1（100%）
	2023 Qiu (39)	DOTA	68Ga-DOTA-Exendin-4	111 MBq	1	2	2/2	0	0	0	2/2（100%）	1/2 (50%)	2/2（100%）
68Ga-DO3A
	2017 Velikyan (44)	DO3A	[68Ga]Ga-DO3A-VS-Cys40-Exendin-4	50 MBq	1	1	1/1	0	0	0	1/1（100%）	0/1 (-)	1/1（100%）
	2014 Eriksson (45)	DO3A	[68Ga]Ga-DO3A-VS-Cys40-Exendin-4	56 MBq	1	1	1/1	0	0	0	1/1（100%）	0/1 (-)	1/1（100%）
68Ga-NOTA
	2015 Luo (46)	NOTA	68Ga-NOTA-exendin-4	51.8 MBq	1	1	1/1	0	0	0	1/1（100%）	0/1 (-)	1/1（100%）
	2016 Luo (47)	NOTA	68Ga-NOTA-exendin-4	51.8 MBq	1	1	1/1	0	0	0	1/1（100%）	0/1 (-)	1/1（100%）
	2017 Luo (49)	NOTA	68Ga-NOTA-exendin-4	18.5-185 MBq	52	43	43/43	0	0	0	44/45（97.8%）	39/43（90.7%）	42/43（97.7%）
	2020 Warren (48)	NOTA	68Ga-NOTA-exendin-4	51.8 MBq	1	1	1/1	0	0	0	1/1（100%）	0/1 (-)	1/1（100%）
68Ga-NODAGA
	2019 Boss (50)	NODAGA	68Ga-NODAGA-exendin-4	95-105Mbq	34	29	29/29	0	0	0	29/34（85.3）	20/30（66.7%）	29/29（100%）

## Sheet: Table 3
Table3 List of GLP-1R molecular imaging radionuclides
Nuclide	PET/SPECT	Half-life(T1/2)	Maximum radiation energy	Cyclotron/Reactor	Application	Limitations
111IN	SPECT	2.81d	0.171MeV	111Cd(p,n)111In	preclinical/clinical	costly and has a significant radiation burden on patients
99mTc	SPECT	6.02h	0.140MeV	100Mo(p,2n)99mTc	preclinical/clinical	SPECT imaging has a significantly lower resolution than PET imaging
64Cu	PET	12.7h	β+ 0.655MeV β- 0.573MeV	64Ni(p,n)64Cu	preclinical	the radiation dose nearly ten times higher than that of 68Ga-exendin-4
18F	PET	110min	β 0.634MeV γ 0.511MeV	18O(p,n)18F	preclinical	Harsh marking conditions, cumbersome marking process
68Ga	PET	67.71min	1.920MeV	68Zn(p,n)68Ga	preclinical/clinical	convenient and easy to prepare, currently the most commonly used radionuclide for GLP-1R imaging
89Zr	PET	78.4h	395.5KeV	89Y(p,n)89Zr	preclinical	Limited stability due to covalent bond breakage between chelator and protein
177Lu	SPECT	6.7d	β- 0.497MeV γ 0.208MeV	176Lu(n,γ)177Lu	preclinical	labeled GLP1R, whose substantial uptake in the kidney limits its potential for further conversion

## Sheet: Table 4
Table4 Summary of GLP1R molecular imaging in Endocrine diseases
Year	Chelator	Compound	Preclinical/Clinical	Object	Significance	Deficiency	References
2015, 2016	NOTA	68Ga-NOTA-exendin-4	clinical	MEN-1	successfully identified multiple small insulinomas in confirmed MEN-1 patients	Case studies lack large sample data support	46, 47
2012	FBA	[18F]Ex(9-39)	preclinical	quantified diabetes pancreatic BCM	first successful quantification of BCM in SD rats and BioBreeding diabetes-prone (BB-DP) rats	None of the three studies used exendin-4 as a molecular probe for comparison	63
2018	FBA	[18F]FB40-Ex(9-39)	preclinical	quantified diabetes pancreatic BCM	Developed derivatives for PET imaging of pancreatic beta cells		64
2012	DOTA	[64Cu](Lys40(DOTA)NH2)-exendin-4	preclinical	quantified diabetes pancreatic BCM	64Cu labeled GLP1R imaging was first used in BCM	high uptake in the kidney, which seriously affected the quantitative determination of BCM	65
2014, 2017	DTPA	([Lys12(111In-BnDTPA-Ahx)]exendin-4)	preclinical	quantified diabetes pancreatic BCM	111In labeled GLP1R imaging was successfully applied in BCM and guided the treatment of diabetic mice	No further clinical translational studies	66,67
2017	DO3A	[177Lu]Lu-DO3A-VS-Cys40Exendin-4	preclinical	pancreatic uptake in various species	the crucial concept of IPR was proposed. IPR has also become an influential statistical factor in imaging pancreatic βcells and determining BCM	Physiological uptake in different species has not been compared, and related diseases have not been studied	68
2017	None	111In-Exendin-3	clinical	heterotopic islet transplantation	111in-Exendin-3 imaging to detect the quality of transplanted BCM and measure the volume using C3H of heterotopic islet transplantation in the calf muscle of mice	Exendin-4 control studies not performed, small sample case reports	70
2016	DTPA	[Lys40 (Ahx-DTPA-111In) NH2]	clinical	left brachioradialis islet transplantation	Different nuclide labeling exendin-4 GLP1R imaging completed BCM measurement in islet transplantation	Case reports with only a small sample size are not convincing	22,23,51,71
2013	TTCO	[18F]F-TTCO-Cys(40)-exendin-4	clinical	graft in liver of islet transplantation
2010	DO3A	[177Lu]DO3A-VS-Cys40-Exendin-4	preclinical	islet transplantation mice model
2020	PTTCO	[18F]F-PTTCO-Cys 40-Exendin-4	clinical	portal vein grafted islets
2021	None	MnMEIO NPs	preclinical	Min-6 β-cells in the recipients after transplantation	study on that combination of exendin-4 and islet transplantation for the first time	Unlabeled radionuclides for imaging researches	72
2022	NODAGA	68Ga-NODAGA-exendin-4	clinical	congenital hyperinsulinemia (CHI)	the first to discuss that 68Ga-NODAGA-exendin-4 PET/CT has a higher sensitivity than 18F-DOPA-exendin-4 for the preoperative localization of CHI lesions	Lack of comparative studies between 68Ga chelators such as DOTA, NODAGA, DO3A and NOTA	75,76
2020	DOPA	18F-DOPA-exendin-4	clinical	congenital hyperinsulinemia (CHI)
2020	DOTA	68Ga-DOTA-exendin-4	clinical	congenital hyperinsulinemia (CHI)	First used 68GaDOTA-exendin-4 PET/CT to visualize CHI lesions successfully
2021	DOTA	68Ga-DOTA-Exendin-4	clinical	congenital hyperinsulinemia (CHI)	Successful detection of 2 of 3 CHI in 20 EHH patients via 68Ga-DOTA-exendin-4	Lack of controlled and theranostic studies	77
2019	DOTA	68Ga-DOTA-exendin-4	clinical	MEN-1	GLP1R imaging combined with MRI is a feasible method to detect the lesions of MEN-1 patients and guide the surgical treatment	No comparison of PET/CT with SPECT/CT was performed, nor between different chelators labeled with 68Ga	79
2019	Dotatate	68Ga-Dotatate-exendin-4	clinical	insulinoma and MEN-1	SSTR imaging has higer sensitivity in malignant insulinoma patients than MEN-1	SSTR expression was not quantified in MEN-1 patients	80
2020	NODAGA	68Ga-NODAGA-exendin-4	clinical	Obesity	Detecting the difference in GLP1R intracranial distribution of obese patients compared with ordinary people	This tracer was not suitable for GLP1R distribution imaging in the brain of these patients	99

## Sheet: Table5
Table5 List of molecular probes targeting GLP1R
Ligand	Chelator	Linker	Radionuclide	Conjugate	Compound (abbreviation)	Application
Lys40-exendin-3	DOTA	Ahx	68Ga	[Lys40(Ahx-DOTA)NH2]-exendin-3	68Ga-DOTA-exendin-3	preclinical/clinical
Lys12-exendin-4	BnDTPA	Ahx	111In	[Lys12(BnDTPA-Ahx)]-exendin-4	111In-BnDTPA-exendin-4	preclinical
Lys40-exendin-4	DTPA	Ahx	111In	[Lys40(Ahx-DTPA)NH2]-exendin-4	111In-DTPA-exendin-4	preclinical/clinical
Lys40-exendin-4	DOTA	Ahx	111In,68Ga,64Cu	[Lys40(Ahx-DOTA)NH2]-exendin-4	111In-DOTA-exendin-4 68Ga-DOTA-exendin-4 64Cu-DOTA-exendin-4	preclinical/clinical(111In,68Ga) preclinical(64Cu)
Lys40-exendin-4	HYNIC/EDDA	Ahx	99mTc	[Lys40(Ahx-HYNIC/EDDA)NH2]-exendin-4	99mTc-HYNIC-exendin-4	preclinical/clinical
Lys40-exendin-4	DFO	Ahx	89Zr	[Lys40(Ahx-DFO)NH2]-exendin-4	89Zr-DFO-exendin-4	preclinical
Nle14,Lys40-exendin-4	DOTA	Ahx	111In,68Ga	[Nle14-Lys40-(Ahx-DOTA)NH2]-exendin-4	111In-DOTA-exendin-4 68Ga-DOTA-exendin-4	preclinical/clinical
Nle14,Lys40-exendin-4	NODAGA	-	68Ga	[Nle14-Lys40-(NODAGA)NH2]-exendin-4	68Ga-NODAGA-exendin-4	preclinical/clinical
Cys39-exendin-4	NOTA	MAL	18F,68Ga	[Cys39(MAL-NOTA)NH2]-exendin-4	18F-NOTA-exendin-4 68Ga-NOTA-exendin-4	preclinical case reports(68Ga)
Lys27-exendin-(9-39)	FBA	-	18F	[Lys27-(FBA)NH2]-exendin-(9-39)	[18F]Ex(9-39) [18F]FB40-Ex(9-39)	preclinical
Cys40-exendin-4	DO3A	VS	68Ga,64Cu	[Cys40-(VS-DO3A)OH]-exendin-4	68Ga-DO3A-VS-Cys40-exendin-4 64Cu-DO3A-VS-Cys40-exendin-4	preclinical/clinical (68Ga) preclinical (64Cu)
Cys40-exendin-4	BaMalSar	-	64Cu	[Cys40-(BaMalSar)NH2]-exendin-4	64Cu-BaMalSar-exendin-4	preclinical
Cys40-exendin-4	Mal2Sar	-	64Cu	[Cys40-(Mal2Sar)NH2]-exendin-4	64Cu-Mal2Sar-exendin-4	preclinical
Cys40-exendin-4	DO3A	VS	177Lu	[Cys40-(VS-DO3A)OH]-exendin-4	177Lu-DO3A-VS-Cys40-exendin-4	preclinical
Cys40-exendin-4	NOTA	MAL	18F	[Cys40-(MAL-NOTA)NH2]-exendin-4	18F-AlF-NOTA-MAL-cys40-exendin-4	preclinical
Cys40-exendin-4	FBEM	-	18F	[Cys40-(FBEM)NH2]-exendin-4	18F-FBEM-cys40-exendin-4	preclinical
Cys40-exendin-4	TCO/TTCO	-	18F	[Cys40-(TCO/TTCO)NH2]-exendin-4	18F-TCO/TTCO-cys40-exendin-4	preclinical
Cys40-exendin-4	PEG	-	18F	[Cys40-(PEG)NH2]-exendin-4	18F-FEG-cys40-exendin-4	preclinical

## Sheet: Table6
Table6 Summary of GLP1R molecular imaging in other fields
Year	Chelator	Compound	Preclinical/Clinical	Object	Significance	Deficiency	References
Koner 2007	None	exendin-4	clinical	GLP1R positive tumors	GLP1R is also highly expressed in gastrinoma, medullary thyroid carcinoma (MTC), 60% of pheochromocytoma	Lack of radionuclide labeling	7
2018	Dotatate	68Ga-Dotatate-exendin-4	clinical	malignant insulinoma	Insulinomas with GLP1R negative expression are malignant and predominantly express SSTR	Small sample size	53
2013	HYNIC	[Lys(40)(Ahx-HYNIC-(99m)Tc/EDDA)NH2]-Exendin-4	clinical	medullary thyroid carcinoma (MTC)	GLP1R imaging successfully detected thyroid tumors in 4 patients with MTC	Insufficient evidence for large sample sizes	54
2012	FBA	18F-FBEM-Cys40-exendin-4	preclinical	myocardial ischemia/reperfusion (MI/R)	GLP1R imaging could dynamically monitor the dynamic changes of GLP-1R up-regulation in the myocardial infarction/ischemia area	Myocardial cells from myocardial infarction have not been imaged and have not been clinically translated	56
2020	NODAGA	68Ga-NODAGA-exendin-4	preclinical	myocardial infarction model	Dynamic imaging of 68Ga-NODAGA-exendin-4 in myocardial cells after myocardial infarction for the first time	Further clinical conversion of GLP1R molecular imaging in patients with myocardial infarction myocardial protection efficacy monitoring to create a new means	57
2008, 2011	None	Exendin-4	preclinical	PD model	exendin-4 can restore the nerve in the subventricular zone and hippocampus, thereby improving mice's cognitive, motor, and memory abilities	The absence of nuclide-directed molecular probes has hindered the development of GLP1R imaging in these diseases	88,89
2021	None	Exendin-4	preclinical	PD model	exendin-4 treatment attenuated the pathological accumulation of α-synuclein in PD	The absence of nuclide-directed molecular probes has hindered the development of GLP1R imaging in these diseases	90
2020, 2021, 2022	None	exendin-4/ DA-JC4/DA5-CH	preclinical	PD model	(Exendin-4 and DA-JC4) and GLP-1/GIP dual receptor agonists DA5-CH can successfully cross the blood-brain barrier and reach the pathological area of PD		91-93
2018	NOTA	[18F]AlF-NOTA-MAL-Cys39-exendin-4	preclinical	neurodegenerative diseases	GLP1R expression in the brain of aged mice was elevated reduced	GLP1R receptor expression was explored only in animal models stratified by age,No neurodegenerative disease modeling and imaging research	97
2020	FBA	[18F]FBEM-Cys 39-exendin-4	preclinical	AD model	The mechanism of 18F-exendin-4 penetrating blood-brain barrier and the decrease of GLP 1R expression in AD animal model were studied for the first time.	Only comparisons between 18F-labeled derivatives have been performed, but further studies of GLP1R expression in AD models with different radionuclides are lacking	98
2020	NODAGA	68Ga-NODAGA-exendin-4	clinical	Obesity	Detecting the difference in GLP1R intracranial distribution of obese patients compared with ordinary people	This tracer was not suitable for GLP1R distribution imaging in the brain of these patients	99

## Sheet: Table7
Table7 Summary of manuscript abbreviations
abbreviations	full name
GLP-1	Glucagon-like peptide-1
GLP-1R	Glucagon-like peptide-1 receptor
GLP-1R	Glucagon-like peptide-1 receptor agonists
DPP-IV	dipeptidyl peptidase IV
MTC	medullary thyroid carcinoma
EHH	endogenous hyperinsulinemic hypoglycemia
DTPA	Diethylene Triamine Pentaacetic Acid
HPLC	High Performance Liquid Chromatography
SSTR	somatostatin receptor
DOTATATE	DOTA-octreotide
EHCO	Echocardiogram
CAG	coronary angiography
CTCA	computed tomography coronary angiography
MRI	Magnetic Resonance Imaging
MI/R	myocardial ischemia/reperfusion
T2DM	type 2 diabetes mellitus
NASH	nonalcoholic steatohepatitis
AD	Alzheimer Disease
PD	Parkinson’s disease
BCM	beta (β)-cell mass
BB-DP	bio breeding diabetes-prone
CHI	Congenital Hyperinsulinemia
PGBH	post-gastric bypass hypoglycemic syndrome
NIPHS	non-insulinoma pancreatic hypoglycemic syndrome
MEN-1	Multiple endocrine neoplasia type 1
GIPR	glucose-dependent insulin-biophilic polypeptide receptor
CCK2	gallbladder hormone-2
